# Supplementary material for: Methionine enkephalin upregulates toll-like receptors in macrophages to suppress severe fever with thrombocytopenia syndrome virus infection
Source: Front Immunol. 2025 Nov 18;16:1700988. doi: 10.3389/fimmu.2025.1700988 (PMC12746651; doi:10.3389/fimmu.2025.1700988)
Supplement: Supplementary file 8 [file Table1.xls]

## Sheet: Sheet1
Supplementary Table1 PCR primer sequences.
Primer	Direction	Sequence
SFTSV-NSS	Forward	5'-CGGAATTCATGTCGCTGAGCAAATGCTCCAACG-3'
	Reverse	5'-CCGCTCGAGTTAGACCTCCTTCGGGAGGTCACCAATG-3'
TFR1	Forward	5'-GAAGTCCAGTGTCGGAACAGGT-3'
	Reverse	5'-CAACCACTCAGTGGCACCAACA-3'
Ferriten	Forward	5'-TGCGCCAGAACTTTCAC-3'
	Reverse	5'-GTACAAGGCCACATCATCC-3'
TLR2	Forward	5'-TGTGCCACCATTTCCACG-3'
	Reverse	5'-AAAGGGCGGGTCAGAGTT-3'
TLR3	Forward	5'-GTCTTCTGCACGAACCTGACAG-3'
	Reverse	5'-TGGAGGTTCTCCAGTTGGACCC-3
TLR4	Forward	5'-GATCTGAGCTTCAACCCCCTG-3'
	Reverse	5'-TCCACAGCCACCAGATTCTC-3'
TLR7	Forward	5'-ATCCTCTGACCGCCACAATC-3'
	Reverse	5'-TCACATGGGCCTCTGGGATA-3'
TLR8	Forward	5'-GCCCCCTCAGTCATGGATTC-3'
	Reverse	5'-GAGGGAAGTGCTATAGTTTGGGG-3'
TLR9	Forward	5'-ATGGTTCTCCGTCGAAGGACT-3'
	Reverse	5'-GAGGCTTCAGCTCACAGGG-3'
FcγRⅠ	Forward	5'-ACCTGAGTCACAGCGGCATCTA-3'
	Reverse	5'-TGACACGGATGCTCTCAGCACT-3'
FcγRⅣ	Forward	5'-AAGGCTGTGGTGAAACTGGAC-3'
	Reverse	5'-GAGATGGAGGATGTAGTTGCTG-3'
AP-1	Forward	5'-CAGTCCAGCAATGGGCACATCA-3'
	Reverse	5'-GGAAGCGTGTTCTGGCTATGCA-3'
CCR5	Forward	5'-GTCTACTTTCTCTTCTGGACTCC-3'
	Reverse	5'-CCAAGAGTCTCTGTTGCCTGCA-3'
IL-17RA	Forward	5'-CTGTATGACCTGGAGGCTTTCTG-3'
	Reverse	5'-CGAGTAGACGATCCAGACCTTC-3'
IFN-β	Forward	5'-GCCTTTGCCATCCAAGAGATGC-3'
	Reverse	5'-ACACTGTCTGCTGGTGGAGTTC-3'
TNF-α	Forward	5'-CCACCACGCTCTTCTGTCTAC-3'
	Reverse	5'-TGGGCTACAGGCTTGTCACT-3'
IL-1β	Forward	5'-TGGACCTTCCAGGATGAGGACA-3'
	Reverse	5'-GTTCATCTCGGAGCCTGTAGTG-3'
CXCL10	Forward	5'-ATCATCCCTGCGAGCCTATCCT-3'
	Reverse	5'-GACCTTTTTTGGCTAAACGCTTTC-3'
GAPDH	Forward	5'-ACCACAGTCCATGCCATCAC-3'
	Reverse	5'-TCCACCACCCTGTTGCTGTA-3'
