# Supplementary material for: Methionine enkephalin upregulates toll-like receptors in macrophages to suppress severe fever with thrombocytopenia syndrome virus infection
Source: Front Immunol. 2025 Nov 18;16:1700988. doi: 10.3389/fimmu.2025.1700988 (PMC12746651; doi:10.3389/fimmu.2025.1700988)
Supplement: Supplementary file 9 [file Table2.xls]

## Sheet: Sheet1
Supplementary Tab.2.Quality assessment of RNA sequencing data
Sample	NC-1	NC-2	NC-3	S-1	S-2	S-3	MS-1	MS-2	MS-3
Raw Reads	55160438	43245692	51421738	49394036	46524972	54206862	38183526	47941574	48144026
Clean Reads	53022330	40651352	49074892	48217656	45272728	52831934	36372334	45371024	45515868
Q20 Bases Ratio(%)	0.995	0.994	0.9945	0.9937	0.9932	0.9925	0.9853	0.9832	0.9838
Q30 Bases Ratio(%)	0.9749	0.9691	0.9725	0.9722	0.9702	0.9681	0.9599	0.9543	0.9561
GC Bases Ratio(%)	0.5047	0.4847	0.4909	0.5205	0.5178	0.5304	0.5104	0.5137	0.5017
Total mapped	0.9289	0.9131	0.9275	0.9578	0.9562	0.9531	0.928	0.9236	0.9226
