# Supplementary material for: Methionine enkephalin upregulates toll-like receptors in macrophages to suppress severe fever with thrombocytopenia syndrome virus infection
Source: Front Immunol. 2025 Nov 18;16:1700988. doi: 10.3389/fimmu.2025.1700988 (PMC12746651; doi:10.3389/fimmu.2025.1700988)
Supplement: Supplementary file 10 [file Table3.xlsx]

## Sheet: Sheet1
Supplementary Tab.3 Statistical analysis of key DEGs between SFTSV and Control Groups
Gene name	log2FoldChange	qValue	Reslut
TFR1	1.04	3.76e-06	up
Ferriten	2.8	1.79e-23	up
FcγRⅠ	3.22	4e-27	up
FcγRⅣ	2.91	4.62e-18	up
IFN-β	14.21	2.33e-07	up
TLR8	-1.88	0.0453	down
TLR7	-2.32	0.0112	down
TLR4	-2.15	4.67e-09	down
TLR2	-2.83	1.04e-21	down
CCR5	-2.72	0.000955	down
