# Supplementary material for: Methionine enkephalin upregulates toll-like receptors in macrophages to suppress severe fever with thrombocytopenia syndrome virus infection
Source: Front Immunol. 2025 Nov 18;16:1700988. doi: 10.3389/fimmu.2025.1700988 (PMC12746651; doi:10.3389/fimmu.2025.1700988)
Supplement: Supplementary file 11 [file Table4.xlsx]

## Sheet: Sheet1
Supplementary Tab.4 Statistical analysis of key DEGs between SFTSV-MENK and SFTSV Groups
Gene name	log2FoldChange	qValue	Reslut
TLR9	1.2	9e-09	up
TLR8	1.14	0.000548	up
TLR7	2.09	2.19e-21	up
TLR3	1.21	2.41e-09	up
AP-1	2.27	3.79e-94	up
IL-17RA	1.6	3.07e-28	up
CCR5	1.59	0.00593	up
IL-1β	3.42	1.22e-296	up
TNF-α	1.8	3.08e-142	up
CXCL10	2.42	9.65e-48	up
