# Supplementary material for: Methionine enkephalin upregulates toll-like receptors in macrophages to suppress severe fever with thrombocytopenia syndrome virus infection
Source: Front Immunol. 2025 Nov 18;16:1700988. doi: 10.3389/fimmu.2025.1700988 (PMC12746651; doi:10.3389/fimmu.2025.1700988)
Supplement: Supplementary file 12 [file Table5.xlsx]

## Sheet: Sheet1
Supplementary Table 5 The binding energies required for the formation of MENK and core proteins complex
Receptor	PDB ID	Ligand	PDB ID	cluspro	Cluster	Members	Representative	Weighted Score
TLR3	5AWA	MENK	2LWC	1342157	0	530	Center	-644.8
					0	530	Lowest Energy	-644.8
TLR7	6ZJZ	MENK	2LWC	1342162	0	809	Center	-741.8
					0	809	Lowest Energy	-741.8
TLR8	4R0A	MENK	2LWC	1342163	0	525	Center	-668.6
					0	525	Lowest Energy	-668.6
TLR9	8AR3	MENK	2LWC	1341200	0	761	Center	-476.9
					0	761	Lowest Energy	-548.6
IL17RA	5N9B	MENK	2LWC	1342164	0	667	Center	-621.2
					0	667	Lowest Energy	-621.2
AP-1	4HMY	MENK	2LWC	1342165	0	905	Center	-844.7
					0	905	Lowest Energy	-844.7
TNF-α	3L9J	MENK	2LWC	1342166	0	1000	Center	-588.6
					0	1000	Lowest Energy	-588.6
IL-1β	8RYS	MENK	2LWC	1342168	0	483	Center	-455.4
					0	483	Lowest Energy	-459.6
CCR5	4MBS	MENK	2LWC	1342170	0	987	Center	-731
					0	987	Lowest Energy	-731
CXCL10	1O7Y	MENK	2LWC	1342173	0	803	Center	-512.4
					0	803	Lowest Energy	-512.4
